# Supplementary material for: Differences in Leukocyte Telomere Length between Coronary Heart Disease and Normal Population: A Multipopulation Meta-Analysis
Source: Biomed Res Int. 2019 May 6;2019:5046867. doi: 10.1155/2019/5046867 (PMC6526555; doi:10.1155/2019/5046867)
Supplement: Supplementary Materials — In Supplemental Figures, we roundly evaluated the association of telomere length shorten with CHD in different subgroup. All the figures showed forest plots of telomere length in CHD grouped by race (Supplemental Figure 1), the prospective study or retrospective study (Supplemental Figure 2), the population source (Supplemental Figure 3), the study quality (Supplemental Figure 4), mean age of patients (Supplemental Figure 5), the assay method (Supplemental Figure 6), the proportion of male participants (Supplemental Figure 7), and the case definition (Supplemental Figure 8), respectively. And I have added more detailed descriptions of each supplementary material in the e-mail attachment. The word named “The Search Strategy” describes in detail the retrieval conditions of each database. [file 5046867.f1.zip]

Archive with 2 entries (2 files):
- figures.doc
- The Search Strategy (1).docx
